# Supplementary material for: Modelling and Simulation of the Dynamics of the Antigen-Specific T Cell Response Using Variable Structure Control Theory
Source: PLoS One. 2016 Nov 18;11(11):e0166163. doi: 10.1371/journal.pone.0166163 (PMC5115707; doi:10.1371/journal.pone.0166163)
Supplement: S1 File — Matlab scripts to reproduce the analysis and to generate the figures can be found in this file. (ZIP) [file pone.0166163.s001.zip]

Archive with 9 entries (9 files):
- sup_doc/di_script.m
- sup_doc/imr_script.m
- sup_doc/pendsim2.mdl
- sup_doc/plos1.m
- sup_doc/sysswitchsim.m
- sup_doc/tmdis.m
- sup_doc/tmimrpp.m
- sup_doc/lcmvwork_plosone.m
- sup_doc/setup_lcmvmodel_script.m
