# Supplementary material for: Modelling and Simulation of the Dynamics of the Antigen-Specific T Cell Response Using Variable Structure Control Theory
Source: PLoS One. 2016 Nov 18;11(11):e0166163. doi: 10.1371/journal.pone.0166163 (PMC5115707; doi:10.1371/journal.pone.0166163)
Supplement: S1 File — Matlab scripts to reproduce the analysis and to generate the figures can be found in this file. (ZIP) [file pone.0166163.s001.zip › sup_doc/di_script.m]

% % Matlab script to run the model of the double integrator system


% Simulation time

tspan = [0, 20]; 
% Initial condition

x0 = [1;0];
% 
% Numerical soultion of the system

[tout,xout] = ode45(@(tout,xout)tmdis(tout,xout), tspan, x0);


% Phase portrait figures
figure();
plot(xout(:,1),xout(:,2),'--')
hold on 
 xlabel(' y(t) ');
     ylabel(' d y(t) /dt');
       
       
       
%    To plot figure 3: Solve the model for the double integrator system without disturbance,
%    plot the figure of the pohase portrait and hold the figure.
%    Next, Include the perturbation signal in the system, solve the system and plot the phase portrait figure
%    
% %        
% switching function       
s=xout(:,1)+xout(:,2);
figure();plot(tout,s)


% Capture ti, the  time at which the switching function vanishes
% take the index of ti in tout
% Use that index to plot the equivalent control signal
% 
% Plot the disturbance signal
figure();
plot(tout,0.1.*sin(tout),'r-.')
 
xlabel(' Time ');
     ylabel(' Magnitude');
hold on

  u= -xout(:,2)- (s./(0.01+abs(s)));

plot(tout,u,'-.')
 
 
