# Supplementary material for: Modelling and Simulation of the Dynamics of the Antigen-Specific T Cell Response Using Variable Structure Control Theory
Source: PLoS One. 2016 Nov 18;11(11):e0166163. doi: 10.1371/journal.pone.0166163 (PMC5115707; doi:10.1371/journal.pone.0166163)
Supplement: S1 File — Matlab scripts to reproduce the analysis and to generate the figures can be found in this file. (ZIP) [file pone.0166163.s001.zip › sup_doc/imr_script.m]

% Script file to solve the immune response model


% 
% Simulation time

tspan = [0, 28];

% 
% initial conditions   (B;N;A;M)
x0 = [100;100;00;0];
% 
% Solve the system

[tout,xout] = ode23s(@(tout,xout)tmimrpp(tout,xout), tspan, x0);


% 
%  phase portrait of T cell propulaion dynamics 
figure();
plot(xout(:,3),xout(:,2)+xout(:,4),'--')
ylabel(' N+M ');
     xlabel(' A');
       
%        
%     T cell popultion dynamics
     
     figure();
     subplot(2,1,1)

semilogy(tout, xout(:,2),'b--','LineWidth',2)

hold on 

semilogy(tout, xout(:,3),'r-','LineWidth',1.5)

semilogy(tout, xout(:,4),'m-.','LineWidth',2)


semilogy(tout, xout(:,3)+xout(:,2)+xout(:,4),'k-','LineWidth',3)

 xlabel(' Time (days)');
 ylabel('Population size');
%  
%   time evolution of the antigen dependent function
 subplot(2,1,2)
h=10;

 F=xout(:,1)./(h+xout(:,1));
 plot(tout,F)
 xlabel(' Time (days)');
 ylabel('Magnitude');

%  
% parameter values
 
   
   k=3*10^(-8);
 r=5;
oo=0;
rn=0;
an=1;
dn=0.001;
am =1;

 
p=1.93;


 da=1;
%  
%  0.395
 
 m=0.05;
rm=0;
am=1;
dm=0.01;
% 
% 
   h=10;
   
%  Total population of T cells
 subplot(2,1,1)
 semilogy(tout, xout(:,3)+xout(:,2)+xout(:,4),'k-','LineWidth',3)

 xlabel(' Time (days)');
 ylabel('Population size');
%
 
 subplot(2,1,2)
%  time evolution of the switching function
 
 s1=F.*( an.*xout(:,2)+am.*xout(:,4)+p.*xout(:,3) )  - da.*xout(:,3) - (1-F).*m.*xout(:,3);
 
 figure();
    plot(tout,s1) 
 xlabel(' Time (days)');
 ylabel('Magnitude');
%
 
% 
% Disturbance signal
% a variable du is created for the disturbance signal and included in the switching function
     
  s1d=F.*( an.*xout(:,2)+am.*xout(:,4)+p.*xout(:,3) )  - da.*xout(:,3) - (1-F).*m.*xout(:,3)+du;

  
%   The time at which du  is initiated is recorded and used to plot figure 9 and 10
% 

% Template

%  Total population of T cells
 subplot(2,1,1)
 semilogy(tout, xout(:,3)+xout(:,2)+xout(:,4),'k-','LineWidth',3)

 xlabel(' Time (days)');
 ylabel('Population size');
%
 
 subplot(2,1,2)
% 
%  capture id, the index of the time at which the disturbance signal occurs from tout
 

% before disturbance

du=0;

F=xout(1:id,1)./(h+xout(1:id,1));
 


s1d=F.*( an.*xout(1:id,2)+am.*xout(1:id,4)+p.*xout(1:id,3) )  - da.*xout(1:id,3) - (1-F).*m.*xout(1:id,3)+du;


plot(tout(1:id,    s1d)
hold on

% 
% after the initial of the disturbance
For figure 9 
% du=-2.*xout(id:length(tout),3) at day 8
%  For figure 10 
% du=10^9 at day 23


F=xout(id:length(tout),1)./(h+xout(id:length(tout),1));
 


s1d=F.*( an.*xout(id:length(tout),2)+am.*xout(id:length(tout),4)+p.*xout(id:length(tout),3) )  - da.*xout(id:length(tout),3) - (1-F).*m.*xout(id:length(tout),3)+du;


plot(tout(id:length(tout),    s1d)


 
 
 
