# Supplementary material for: Modelling and Simulation of the Dynamics of the Antigen-Specific T Cell Response Using Variable Structure Control Theory
Source: PLoS One. 2016 Nov 18;11(11):e0166163. doi: 10.1371/journal.pone.0166163 (PMC5115707; doi:10.1371/journal.pone.0166163)
Supplement: S1 File — Matlab scripts to reproduce the analysis and to generate the figures can be found in this file. (ZIP) [file pone.0166163.s001.zip › sup_doc/plos1.m]

[x1, x2] = meshgrid(-10:1:10, -10:1:10);
p1=0.5;
p2=-1.2;
%        p1=0.35-0.691*sqrt(-1);
% p2=0.35+0.691*sqrt(-1);
k1=p1+p2;
k2=p1*p2;
x1dot = x2; 
x2dot = -k1*x2-k2*x1;
figure();
quiver(x1,x2,x1dot,x2dot)
xlabel('y(t)')
ylabel('dy(t)/dt')
