# Supplementary material for: Modelling and Simulation of the Dynamics of the Antigen-Specific T Cell Response Using Variable Structure Control Theory
Source: PLoS One. 2016 Nov 18;11(11):e0166163. doi: 10.1371/journal.pone.0166163 (PMC5115707; doi:10.1371/journal.pone.0166163)
Supplement: S1 File — Matlab scripts to reproduce the analysis and to generate the figures can be found in this file. (ZIP) [file pone.0166163.s001.zip › sup_doc/sysswitchsim.m]

%set up parameters
%clear
y0=[1,1]
tspan=[0 20]


 [t,y]=ode45(@sysswitch2,tspan,y0);
 
 plot(t,y)
 s=y(:,1)*1.1+y(:,2);
 plot(t,s)
 
