# Supplementary material for: Modelling and Simulation of the Dynamics of the Antigen-Specific T Cell Response Using Variable Structure Control Theory
Source: PLoS One. 2016 Nov 18;11(11):e0166163. doi: 10.1371/journal.pone.0166163 (PMC5115707; doi:10.1371/journal.pone.0166163)
Supplement: S1 File — Matlab scripts to reproduce the analysis and to generate the figures can be found in this file. (ZIP) [file pone.0166163.s001.zip › sup_doc/tmdis.m]

function cx = tmdi(tt,x)

cx=zeros(2,1);
%    

 c=1;
% 
%   
     ss= x(2)+ 1*x(1);  
   
    
      u= -x(2) - (ss)/(0.01+abs(ss));

      
%       disturbance signal
      
      F=-0.1*sin(tt);
cx(1)= x(2) ;
  
  cx(2)= u +F;
  
end
