# Supplementary material for: Modelling and Simulation of the Dynamics of the Antigen-Specific T Cell Response Using Variable Structure Control Theory
Source: PLoS One. 2016 Nov 18;11(11):e0166163. doi: 10.1371/journal.pone.0166163 (PMC5115707; doi:10.1371/journal.pone.0166163)
Supplement: S1 File — Matlab scripts to reproduce the analysis and to generate the figures can be found in this file. (ZIP) [file pone.0166163.s001.zip › sup_doc/tmimrpp.m]

% model of the immune response


function [dx,F] = tmimrpp(tt,x)
   dx=zeros(4,1);
   
% 
%    parameter values
   
   
   k=3*10^(-8);
 r=5;
oo=0;
rn=0;
an=1;
dn=0.001;
am =1;

 
p=1.93;


 da=1;
%  
%  0.395
 
 m=0.05;
rm=0;
am=1;
dm=0.01;

% % 
% % Fixed structure response

% F=0;
% F=1;
% 
% VSC immunr response: antigen dependent immune response
  h=10;
 F=x(1)/(h+x(1));

 
%  distrubance signal

 du=0;
%  
%  Simulation of the eefects of chronic infection, block in activated t cell proliferation
%  if tt>=8
%      du=-2*x(3);
%  else
%      du=0;
%  end
%    

%  simulation of undesirable immune activation
% if tt>=23
%      du=1*10^9;
%  else
%      du=0;
%  end

dx(1)= r*x(1)  -k*x(1)*x(3)  ;
    
    
    dx(2)= oo + rn*x(2) - dn*x(2)  - an*F*x(2) ; 
    
    
    
      dx(3)= F*( an*x(2)+am*x(4)+p*x(3) )  - da*x(3) - (1-F) *m*x(3) +du ; 
%      
     
     dx(4)=  (1-F) *m*x(3)+ rm*x(4) - am*F*x(4)- dm*x(4) ; 
     
     

   
end
