# Supplementary material for: Modelling and Simulation of the Dynamics of the Antigen-Specific T Cell Response Using Variable Structure Control Theory
Source: PLoS One. 2016 Nov 18;11(11):e0166163. doi: 10.1371/journal.pone.0166163 (PMC5115707; doi:10.1371/journal.pone.0166163)
Supplement: S1 File — Matlab scripts to reproduce the analysis and to generate the figures can be found in this file. (ZIP) [file pone.0166163.s001.zip › sup_doc/lcmvwork_plosone.m]

% Matlab Function for the second order ODE model for the memory CD8+ T cell response following LCMV infection
% Simulink was used to run the model and generate the requird output 

function [xd, TP,HP,uh]  = lcmvwork_plosone(x,p,da,dm,m,am,tt)

% 
% Model output [xd, TP,HP,uh]

% 
% Model input and parameters (x,p,da,dm,m,am,tt)  

% p for \rho  net expansion rate
% da for d_A death rate of activated effector CD8+ T ells
% m for m, rate at which memory CD8+ T cells are generated after the immune response
% am for a_M  activation rate of memory CD8+ T cells
% dm for d_M, death rate of memory CD8+ T cells
% % % State variables  
% x1: {A} secondary effector CD8+ T cells
% x2{M} memeory CD8 T cells

x1=x(1);
x2=x(2);


% 
% Imunne response function
% Time based immune rsponse function
% tt: time in days after infection
% change timings to fit the needs of the simulation

F=0;
if tt <6.5 
F=1;
else
    F=0;
end
% 
% The model

% No CD4+ T cell help
uh=0;

% Candidate CD4+ T cell help 
% uh=0.5*x1;


xd1=F*(1.5*x1+ am*x2) - (1-F)*(m+da)*x1 +uh;
xd2=(1-F)*m*x1 - (F)*am*x2-dm*x2;

% 
% Total population of CD8+ T cells

TP=(x1+x2);
% 

%  magnitude of the required CD4+ T cell help to sustain the expansion of CD8+ T cells 
 
HP=-(F*(p*x1+ am*x2) - (1-F)*(m+da)*x1);


xd=[xd1;xd2];
