# Supplementary material for: Modelling and Simulation of the Dynamics of the Antigen-Specific T Cell Response Using Variable Structure Control Theory
Source: PLoS One. 2016 Nov 18;11(11):e0166163. doi: 10.1371/journal.pone.0166163 (PMC5115707; doi:10.1371/journal.pone.0166163)
Supplement: S1 File — Matlab scripts to reproduce the analysis and to generate the figures can be found in this file. (ZIP) [file pone.0166163.s001.zip › sup_doc/setup_lcmvmodel_script.m]

% Set up for parameter values and figure generation
% a simulink block diagram was used to run the second order model for the dynamic of the memory t cell response following LCMV infection
% 
% % Initial condition [Activated CD8+ T cells;memory CD8+ T cells]= [A;M]=[x1;x2]=[0;1000]
% 
% 


% p for \rho  net expansion rate
% da for d_A death rate of activated effector CD8+ T ells
% m for m, rate at which memory CD8+ T cells are generated after the immune response
% am for a_M  activation rate of memory CD8+ T cells
% dm for d_M, death rate of memory CD8+ T cells


% parameter values for the memeory CD8+ T cell reponse after acute infection
% 


p=1.89;
da=0.23;
dm=0.000;
m=0.004;
am=1;


% parameter values for the memeory CD8+ T cell reponse after chronic infection
%

p=1;
da=0.31;
dm=0;
m=0.017;
am=1;


 
 figure();
semilogy(time,TP,'r-')
hold on
xlabel(' Time (days)');
 ylabel('Total population size');
%  
% TP for Total population size of responding CD8+ T cells

 
 
 figure();
semilogy(time,HP,'r-')
hold on

xlabel(' Time (days)');
 ylabel('Magnitude');
%  
%  HP for the required magnitude of CD4+ T cell help to sustain th expansion of CD8+ T cells

 
 
 


figure();
semilogy(time,uh,'r-')
hold on

xlabel(' Time (days)');
 ylabel('Magnitude');
%  
%  uh for the time evolution of the dynamics of the candidate CD4+ T cell help
%  
